# Supplementary material for: Walk Longer! Using Wearable Inertial Sensors to Uncover Which Gait Aspects Should Be Treated to Increase Walking Endurance in People with Multiple Sclerosis
Source: Sensors (Basel). 2024 Nov 14;24(22):7284. doi: 10.3390/s24227284 (PMC11598194; doi:10.3390/s24227284)
Supplement: Supplementary file 1 [file sensors-24-07284-s001.zip]

Archive with 1 entries (1 files):
- sensors-3278870-supplementary.pdf
